# Supplementary material for: Dietary Components Associated with the Risk of Gastric Cancer in the Latin American Population: A Systematic Review and Meta-Analysis
Source: Foods. 2025 Mar 19;14(6):1052. doi: 10.3390/foods14061052 (PMC11942000; doi:10.3390/foods14061052)
Supplement: Supplementary file 1 [file foods-14-01052-s001.zip]

Archive with 5 entries (5 files):
- Figure_S1.tif
- Figure_S2.tif
- Figure_S3.tif
- Figure_S4.tif
- Table S1.pdf
